# Supplementary material for: Development of a Cardiovascular Disease Risk Prediction Model: A Preliminary Retrospective Cohort Study of a Patient Sample in Saudi Arabia
Source: J Clin Med. 2023 Aug 4;12(15):5115. doi: 10.3390/jcm12155115 (PMC10419869; doi:10.3390/jcm12155115)
Supplement: Supplementary file 1 [file jcm-12-05115-s001.zip]

Archive with 1 entries (1 files):
- jcm-2472203-supplementary.xlsx
