# Supplementary material for: Development of a Cardiovascular Disease Risk Prediction Model: A Preliminary Retrospective Cohort Study of a Patient Sample in Saudi Arabia
Source: J Clin Med. 2023 Aug 4;12(15):5115. doi: 10.3390/jcm12155115 (PMC10419869; doi:10.3390/jcm12155115)
Supplement: Supplementary file 1 [file jcm-12-05115-s001.zip › jcm-2472203-supplementary.xlsx]

## Sheet: Sheet2
	451	451	451	451	451	340	451	451	451	451	451	451	451	451	451	451	451	451	451	451	374	424	255	440	440	440	440	94	433
Model	Age	Gender	Region	Marital	Employ	Smoke	Fam Hx	DM-1	DM-2	Htn	HF	Lipids	CKD	RA	AF	Alb	Med-Htn	Med-Lipid	Med-DM	Med-throm	BMI	FBS	HbA1c	Tot Chol	TG	HDL	LDL	ACR	eGFR	n	df	-log like	p-valuue	AICc	BIC
1	0.0013																													451	1	5.15	0.0013	390.11	394.2
2		0.0007																												451	1	5.77	0.0007	388.85	392.96
3			0.2888																											451	8	4.84	0.2888	405.05	437.61
4				0.6848																										451	4	1.1389	0.6848	404.2	420.6
5					0.0206																									451	3	4.9	0.0206	394.7	407
6						0.0062																								340	1	3.7	0.0062	292	295.7
7							0.5615																							451	1	0.2	0.5615	400	404.2
8								0.5693																						451	1	0.2	0.5693	400	404.2
9									0.0004																					451	1	6.2	0.0004	388	392.1
10										0.0001																				451	1	8.3	0.0001	383.7	387.8
11											0.0001																			451	1	10.6	0.0001	379.2	383.3
12												0.0001																		451	1	8.2	0.0001	383.9	388
13													0.0023																	451	1	4.6	0.0023	391.1	395.2
14														0.346																451	1	0.4	0.346	399.5	403.6
15															0.7112															451	1	0.06	0.7112	400.3	404.4
16																0.0057														451	1	3.8	0.0057	392.7	396.8
17																	0.0001													451	1	14.5	0.0001	371.3	375.4
18																		0.0001												451	1	18.3	0.0001	363.8	367.9
19																			0.0031											451	1	4.4	0.0031	391.6	395.7
20																				0.0001										451	1	38.3	0.0001	323.7	327.8
21																					0.3715									374	1	0.4	0.3715	313.6	317.5
22																						0.0001								424	1	14.4	0.0001	357	361
23																							0.0001							255	1	7.8	0.0001	262.4	265.9
24																								0.7807						440	1	0.03	0.7807	399.6	403.7
25																									0.0021					440	1	4.7	0.0021	390.2	394.3
26																										0.0002				440	1	6.7	0.0002	386.2	390.3
27																											0.5333			440	1	0.2	0.5333	399.3	403.4
28																												0.2287		94	1	0.7	0.2287	122.8	125.3
29																													0.0131	433	1	3.1	0.0131	379.4	383.4
30											0.0823						0.7226	0.0724		0.0001		0.0526	0.8341							253	6	32.1	0.0001	223.7	244.6
31											0.0155						0.4343	0.0398		0.0001		0.0063				0.0111				422	6	52.8	0.0001	290.4	314.4
32		0..1278									0.0171						0.498	0.0266		0.0001		0.0057				0.0943				422	7	53.91	0.0001	290.1	318.15
35										0.21	0.0512	0.2047					0.2131	0.0176		0.0002		0.1329	0.8301							253	8	33.6	0.0001	225.1	252.8
36									0.111		0.0131						0.3963	0.0303		0.0001		0.0016				0.0069				422	7	54	0.0001	289.89	317.9
37										0..0946	0.0094						0.0787	0.0223		0.0001		0.0127				0.0103				422	7	54.2	0.0001	289.6	317.7
38											0.0193	0.099					0.215	0.0116		0.0001		0.0105			0.0068					422	7	54.1	0.0001	289.8	317.8
39											0.0435						0.2822	0.0222		0.0001		0.0054								424	5	49.63	0.0001	294.7	314.9
40											0.0272						0.2405	0.0548		0.0001		0.0128			0.0115					422	6	52.7	0.0001	290.4	314.5
